# Supplementary material for: Risk of Diabetes Mellitus in the Myasthenia Gravis: A Systematic Review and Meta-Analysis
Source: J Clin Med. 2025 Jun 13;14(12):4221. doi: 10.3390/jcm14124221 (PMC12194735; doi:10.3390/jcm14124221)
Supplement: Supplementary file 1 [file jcm-14-04221-s001.zip]

Archive with 1 entries (1 files):
- jcm-3649219-supplementary.pdf
